# Supplementary material for: Developmental Trajectories of Hand Movements in Typical Infants and Those at Risk of Developmental Disorders: An Observational Study of Kinematics during the First Year of Life
Source: Front Psychol. 2018 Feb 19;9:83. doi: 10.3389/fpsyg.2018.00083 (PMC5826068; doi:10.3389/fpsyg.2018.00083)
Supplement: Supplementary file 1 [file Presentation1.zip]

Archive with 40 entries (33 files):
- software/
- software/.DS_Store
- __MACOSX/
- __MACOSX/software/
- __MACOSX/software/._.DS_Store
- software/extraction/
- software/extraction/.DS_Store
- __MACOSX/software/extraction/
- __MACOSX/software/extraction/._.DS_Store
- software/extraction/complete_sequence.m
- __MACOSX/software/extraction/._complete_sequence.m
- software/extraction/cv100.dll
- __MACOSX/software/extraction/._cv100.dll
- software/extraction/cvaux100.dll
- __MACOSX/software/extraction/._cvaux100.dll
- software/extraction/cvcam100.dll
- __MACOSX/software/extraction/._cvcam100.dll
- software/extraction/cxcore100.dll
- __MACOSX/software/extraction/._cxcore100.dll
- software/extraction/cxts001.dll
- __MACOSX/software/extraction/._cxts001.dll
- software/extraction/extraction_main.exe
- __MACOSX/software/extraction/._extraction_main.exe
- software/extraction/highgui100.dll
- __MACOSX/software/extraction/._highgui100.dll
- software/extraction/libguide40.dll
- __MACOSX/software/extraction/._libguide40.dll
- software/extraction/ml100.dll
- __MACOSX/software/extraction/._ml100.dll
- software/extraction/sequences/
- software/extraction/sequences/.DS_Store
- __MACOSX/software/extraction/sequences/
- __MACOSX/software/extraction/sequences/._.DS_Store
- software/extraction/sequences/test2.avi
- __MACOSX/software/extraction/sequences/._test2.avi
- __MACOSX/software/extraction/._sequences
- __MACOSX/software/._extraction
- software/HowToExtractHandTrajectories.pdf
- __MACOSX/software/._HowToExtractHandTrajectories.pdf
- __MACOSX/._software
