# Supplementary material for: Developmental Trajectories of Hand Movements in Typical Infants and Those at Risk of Developmental Disorders: An Observational Study of Kinematics during the First Year of Life
Source: Front Psychol. 2018 Feb 19;9:83. doi: 10.3389/fpsyg.2018.00083 (PMC5826068; doi:10.3389/fpsyg.2018.00083)
Supplement: Supplementary file 1 [file Presentation1.zip › software/extraction/complete_sequence.m]

clear all
close all
warning off
clc

oldPath = cd;
saveDir = './sequences/';

dirsequences=dir('./sequences/*.avi');

nombrefichier=size(dirsequences,1);

choixfichier=menu('Fichier sequence',dirsequences(:).name,'quitter');
if (choixfichier>nombrefichier) return; end;

FILENAME=dirsequences(choixfichier).name;

namefichier=dir('./sequences/*.txt');

nombrefichier=size(namefichier,1);

choixfichier=menu('Fichier à complêter',namefichier(:).name,'quitter');
if (choixfichier>nombrefichier) return; end;

fichierdonnees=namefichier(choixfichier).name;

donnees=load([saveDir,namefichier(choixfichier).name]);

coord=donnees(:,2);
coordselec=find(coord<0);
imageManquantes=donnees(coordselec,1);

 warning off MATLAB:mir_warning_variable_used_as_function
 Info=aviinfo([saveDir,FILENAME]);      %Structure contenant des informations sur l'avi
 mv = aviread([saveDir,FILENAME], 1);  %Lecture de la séquence sélectionnée (first frame)
 
 %%%%%%% Dimensions %%%%%%%
 NumFrames = Info.NumFrames; %nombre de frames total de l'avi
 fMV = NumFrames; %fMV : number of frames
                   %iMV : width = Info.Width;
                   %jMV : height = Info.Height;
                   %cMV : number of channels = 3
 [iMV, jMV, cMV] = size(mv(1).cdata);


fenetre = 50; 

NombreImageAFaire=length(imageManquantes);

disp(['  INSTRUCTIONS : cliquez sur le brassard du bébé de la sequence : ',FILENAME]);
disp('   * Si vous n''arrivez pas à voir un de ces éléments, cliquez sur la partie de l'' notée "NaN" à la place.');
disp('   * Pour arreter, cliquer sur "Stop".');

fig=figure(1);
set(fig,'DoubleBuffer','on');

CompteurImage=0;
%%%%%%%%%%%%%%%%%%%%%%%%%%%%%%%%%%%%%%%%%%%%%%%%%%%%%
%% 3) BOUCLE DU PROGRAMME                          %%
%%%%%%%%%%%%%%%%%%%%%%%%%%%%%%%%%%%%%%%%%%%%%%%%%%%%%
for f=imageManquantes',
    
    %Lecture de l'image sélectionnée (01 seule frame est sélectionnée)
    mv = aviread([saveDir,FILENAME], f+1);
    MV = mv(1).cdata;  %MV(:,:,:): matrice contenant la séquence vidéo

    % affiche de l'image et des zones de controle..
    figure(1); 
    % zones de controle (on pourrait faire de vrais boutons...faut que je retrouve un exemple)
    MV(1:fenetre+1,1:fenetre+1,:)=255*ones(size(MV(1:fenetre+1,1:fenetre+1,:)));
    MV(1:fenetre+1,jMV-fenetre:jMV,:)=zeros(size(MV(1:fenetre+1,jMV-fenetre:jMV,:)));
    % image
    imagesc(MV); hold on;
    CompteurImage=CompteurImage+1;
    AfficheCompteurImage=['Image  (',int2str(CompteurImage),'/',int2str(NombreImageAFaire),')'];
    xlabel(AfficheCompteurImage);
    H=text(5,round(fenetre/2),'Stop');%H.Color=[255 255 255];set(H);
    H=text(5+jMV-fenetre,round(fenetre/2),'NaN');set(H,'Color',[1 1 1]);
    drawnow;
    
	coord=ginput(1);    
	X= round( coord(1) ) ;
	Y(1)= round( coord(2) ) ;
	plot(coord(1),coord(2),'*'); % affiche un * où on a cliqué
	
	%si l'utilisateur a cliqué dans le coin supérieur droit, on considère
	%que la main n'est pas trouvée et on met la position à -1 -1
	if (X>jMV-fenetre...
			& X<=jMV...
			& Y<fenetre...
			& Y>=0)
		X=-1;
		Y=-1;
    end
	
    
    donnees(f+1,2)=X;
    donnees(f+1,3)=Y;
    
	%si l'utilisateur a cliqué dans le coin supérieur gauche, 
	if (X<fenetre+1 ...
			& X>=0 ...
			& Y<fenetre+1 ...
			& Y>=0),
		break; 
    end
    

    hold off;    
end %end for f

save([saveDir,fichierdonnees],'donnees','-ascii');

close all;
clear all;
